# Supplementary material for: Five material tissue decomposition by dual energy computed tomography
Source: Sci Rep. 2022 Oct 12;12:17117. doi: 10.1038/s41598-022-21193-5 (PMC9556609; doi:10.1038/s41598-022-21193-5)
Supplement: Supplementary file 2 — Supplementary Table S6. [file 41598_2022_21193_MOESM2_ESM.xlsx]

## Sheet: Results
Probename (index in manuscript)	Eosin Y disodiumsalt [a.u.]	Water (pure) [a.u.]	Sodium chloiride [a.u.]	Iomeprol [a.u.]	Iomeprol [mg/ml]	Fraction sum [a.u.]
c0	1	0	0	0.00013237	0.00265	1
c1	0	0	0	1	20	1
c2	0	1	0	0	0	1
c3	0	0	0.998	0.00188849	0.03777	1
c4	0.65	0	0	0.350108	7.00215	1
c5	0.661	0.331	0	0.00841864	0.16837	1
c6	0.651	0	0.326	0.0227956	0.45591	1
c7	0	0.316	0	0.683651	13.673	1
c8	0	0.497	0.497	0.00523475	0.1047	1
c9	0	0	0.482	0.517917	10.3583	1
c10	0.331	0.331	0	0.337167	6.74334	1
c11	0.327	0	0.327	0.345885	6.91769	1
c12	0	0.33	0.33	0.340138	6.80277	1
c13 (1)	0.33	0.33	0.33	0.00860768	0.17215	1
c14 (2)	0.242	0.242	0.242	0.274745	5.49491	1
c15 (3)	0.09	0.904	0	0.0052058	0.10412	1
c16 (4)	0.034	0.684	0.274	0.00812345	0.16247	1
c17 (5)	0.083	0.415	0.415	0.0864585	1.72917	1
c18 (6)	0.005	0.492	0.492	0.0115668	0.23134	1
Table S6: Illustration of all individual results of the decomposition into eosin Y disodiumsalt, water (pure), sodium chloride and iomeprol performed for the test mixtures. The numbers in brackets describe the indexes in the manuscript. Moreover, the sum of all volume fractions is shown, illustrating volume conservation being fulfilled.
