# Supplementary material for: Five material tissue decomposition by dual energy computed tomography
Source: Sci Rep. 2022 Oct 12;12:17117. doi: 10.1038/s41598-022-21193-5 (PMC9556609; doi:10.1038/s41598-022-21193-5)
Supplement: Supplementary file 3 — Supplementary Table S7. [file 41598_2022_21193_MOESM3_ESM.xlsx]

## Sheet: Results
Probenumber	Fibrin/Platelets volume fraction [a.u.]	Red blood cells (RBC) volume fraction [a.u.]	White blood cells (WBC) volume fraction [a.u.]	Iomeprol volume fraction [a.u.]	Formalin volume fraction [a.u.]	Iomeprol concentration [mg/ml]	Fraction sum [a.u.]	Relative error 50keV [%]	Relative error 200keV [%]
1	0.606	0.033	0.072	0	0.288227	0	1	0.018	0.03
2	0.442	0.159	0.058	0.000234163	0.340993	0.53412	1	0	0
3	0.214	0.378	0.106	0	0.303117	0	1	0.004	0.007
4	0.308	0.287	0.072	0.000121779	0.333293	0.27778	1	0	0
5	0.34	0.25	0.03	0.000209089	0.380368	0.47693	1	0	0
6	0.353	0.206	0.09	0.000268798	0.350266	0.61313	1	0	0
7	0.526	0.054	0.103	0.00019384	0.316842	0.44215	1	0	0
8	0.186	0.378	0.026	0.000186537	0.410421	0.42549	1	0	0
9	0.295	0.311	0.062	2.056e-07	0.331413	0.00047	1	0	0
10	0.167	0.427	0.033	0.00026879	0.37216	0.61311	1	0	0
11	0.621	0.004	0.002	0.000539819	0.373691	1.23133	1	0	0
12	0.506	0.106	0.07	0.000173391	0.317347	0.3955	1	0	0
13	0.64	0.007	0.015	4.179e-07	0.337725	0.00095	1	0	0
14	0.092	0.526	0.027	7.39262e-05	0.355077	0.16863	1	0	0
15	0.31	0.297	0.076	0.00015182	0.317587	0.3463	1	0	0
16	0.4	0.193	0.061	5.1629e-06	0.346016	0.01178	1	0	0
17	0.206	0.424	0.023	1.2572e-05	0.346805	0.02868	1	0	0
18	0.346	0.241	0.096	0	0.317488	0	1	0	0
19	0.189	0.359	0.2	0	0.252754	0	1	0.124	0.21
20	0.39	0.182	0.063	0.000513839	0.364481	1.17207	1	0	0
21	0.453	0.18	0.052	0.000279751	0.313875	0.63811	1	0	0
22	0.323	0.296	0.057	6.25403e-05	0.323866	0.14265	1	0	0
23	0.214	0.381	0.105	9.69843e-05	0.299883	0.22122	1	0	0
24	0.132	0.436	0.059	0.000159851	0.372404	0.36462	1	0	0
25	0.243	0.351	0.024	0.000115952	0.381466	0.26449	1	0	0
26	0.277	0.337	0.008	0.000465342	0.377117	1.06145	1	0	0
27	0.314	0.251	0.079	0.000394143	0.355318	0.89904	1	0	0
28	0.238	0.378	0.033	0.000103572	0.349837	0.23625	1	0	0
29	0.239	0.347	0.11	9.16636e-05	0.304277	0.20908	1	0	0
30	0.412	0.199	0.096	1.1099e-06	0.293046	0.00253	1	0	0
31	0.309	0.328	0.015	3.8916e-05	0.347894	0.08877	1	0	0
32	0.169	0.39	0.067	0.000141303	0.373879	0.32231	1	0	0
33	0.491	0.111	0.079	0	0.318779	0	1	0.061	0.105
34	0.081	0.51	0.005	0.000118184	0.40303	0.26958	1	0	0
35	0.624	0.006	0.01	7.99195e-05	0.360181	0.1823	1	0	0
36	0.255	0.348	0.018	0.000216969	0.37841	0.49491	1	0	0
37	0.286	0.301	0.027	0	0.386897	0	1	0.288	0.487
38	0.606	0.016	0.095	5.37135e-05	0.283126	0.12252	1	0	0
39	0.223	0.395	0.027	4.39625e-05	0.354585	0.10028	1	0	0
40	0.361	0.25	0.068	0	0.320898	0	1	0.176	0.299
41	0.37	0.234	0.023	0	0.373511	0	1	0.086	0.146
42	0.249	0.322	0.046	0.000323212	0.381694	0.73725	1	0	0
43	0.546	0.042	0.102	0	0.310084	0	1	0.212	0.366
44	0.374	0.205	0.109	1.98817e-05	0.310958	0.04535	1	0	0
45	0.458	0.139	0.045	0.00013884	0.356987	0.31669	1	0	0
46	0.169	0.452	0.029	8.34463e-05	0.349613	0.19034	1	0	0
47	0.496	0.134	0.062	0	0.308135	0	1	0.087	0.149
48	0.302	0.297	0.047	0.000156929	0.353215	0.35796	1	0	0
49	0.286	0.304	0.055	0.000218505	0.355132	0.49841	1	0	0
50	0.263	0.327	0.039	0.000221964	0.369878	0.5063	1	0	0
51	0.155	0.452	0.028	5.59871e-05	0.365392	0.12771	1	0	0
52	0.416	0.198	0.027	0.000204927	0.358452	0.46744	1	0	0
53	0.467	0.149	0.067	3.5802e-05	0.316527	0.08166	1	0	0
54	0.321	0.266	0.021	0.000104153	0.39244	0.23757	1	0	0
55	0.312	0.322	0.017	6.23319e-05	0.348643	0.14218	1	0	0
56	0.518	0.12	0.047	0.000160659	0.315285	0.36646	0.999993	0	0
57	0.4	0.208	0.03	0.000109038	0.361767	0.24872	1	0	0
58	0.467	0.14	0.043	0	0.349536	0	1	0.108	0.184
59	0.21	0.409	0.034	0	0.347783	0	1	0.087	0.146
60	0.331	0.248	0.108	0	0.313978	0	1	0.084	0.143
61	0.254	0.32	0.028	0.000127026	0.397867	0.28975	1	0	0
Table S7: Presentation of all individual results of material decomposition into fibrin/platelets, red blood cells, white blood cells, iomeprol, and formalin for all 61 clots. Samples 11, 20, 26, and 27 correspond to samples A, B, C, and D, respectively, as shown in the manuscript. Furthermore, the sum of all volume fractions is shown, illustrating volume conservation, as well as the relative erro…
